# Supplementary material for: Differentiated Thyroid Cancer: A Health Economic Review
Source: Cancers (Basel). 2021 May 7;13(9):2253. doi: 10.3390/cancers13092253 (PMC8125846; doi:10.3390/cancers13092253)
Supplement: Supplementary file 1 [file cancers-13-02253-s001.zip]

Archive with 1 entries (1 files):
- cancers-1207451-Supplementary.pdf
